# Supplementary material for: High-Performance Pressure Sensor for Monitoring Mechanical Vibration and Air Pressure
Source: Polymers (Basel). 2018 May 27;10(6):587. doi: 10.3390/polym10060587 (PMC6403672; doi:10.3390/polym10060587)
Supplement: Supplementary file 1 [file polymers-10-00587-s001.zip]

Archive with 5 entries (5 files):
- Figure S1-S8.docx
- Video S1 vibration of 100Hz.avi
- Video S2 variable-frequency vibration monitoring.avi
- Video S3 vibration of 25Hz.avi
- Video S4 air pressure detection.avi
